# Supplementary material for: First report of the family Ideoroncidae (Arachnida, Pseudoscorpiones) from China, with description of a new species
Source: Biodivers Data J. 2024 Mar 20;12:e117319. doi: 10.3897/BDJ.12.e117319 (PMC10973768; doi:10.3897/BDJ.12.e117319)
Supplement: XML Treatment for Shravana zhui [file BDJ.12.e117319-treatment1.xml]

<!DOCTYPE tp:taxon-treatment
  PUBLIC "-//TaxonX//DTD Taxonomic Treatment Publishing DTD v0 20100105//EN" "tax-treatment-NSO.dtd">
<tp:taxon-treatment xmlns:tp="http://www.plazi.org/taxpub"><tp:treatment-meta><mixed-citation publication-type="journal"><person-group><name><surname>Gao</surname><given-names>Zhizhong</given-names></name><name><surname>Zhang</surname><given-names>Kaiquan</given-names></name><name><surname>Zhang</surname><given-names>Feng</given-names></name></person-group><article-title>First report of the family <tp:taxon-name><tp:taxon-name-part taxon-name-part-type="family">Ideoroncidae</tp:taxon-name-part></tp:taxon-name> (<tp:taxon-name><tp:taxon-name-part taxon-name-part-type="class">Arachnida</tp:taxon-name-part></tp:taxon-name>, <tp:taxon-name><tp:taxon-name-part taxon-name-part-type="order">Pseudoscorpiones</tp:taxon-name-part></tp:taxon-name>) from China, with description of a new species</article-title><source>Biodivers Data J</source><day>20</day><month>03</month><year>2024</year><volume>12</volume><pub-id pub-id-type="doi">10.3897/BDJ.12.e117319</pub-id></mixed-citation></tp:treatment-meta><tp:nomenclature><tp:taxon-name>
            <object-id xmlns:xlink="http://www.w3.org/1999/xlink" content-type="arpha" xlink:type="simple">6AA594E5-8698-50E1-8429-AEF99F20532D</object-id>
            <tp:taxon-name-part taxon-name-part-type="genus">Shravana</tp:taxon-name-part>
            <tp:taxon-name-part taxon-name-part-type="species">zhui</tp:taxon-name-part>
            <object-id xmlns:xlink="http://www.w3.org/1999/xlink" content-type="zoobank" xlink:type="simple" object-id-type="ZooBank">7C2CE98C-5E08-43DD-87FB-DB4EB60FD4C7</object-id>
          </tp:taxon-name><tp:taxon-authority>Gao &amp; Zhang</tp:taxon-authority><tp:taxon-status xmlns:xlink="http://www.w3.org/1999/xlink" xlink:type="simple">sp. nov.</tp:taxon-status></tp:nomenclature><tp:treatment-sec sec-type="materials"><title>Materials</title><list list-type="alpha-lower" list-content="occurrences"><list-item><p><bold>Type status:</bold> <named-content xmlns:xlink="http://www.w3.org/1999/xlink" content-type="dwc:typeStatus" xlink:type="simple">Holotype</named-content>. <bold>Occurrence:</bold> individualCount: <named-content xmlns:xlink="http://www.w3.org/1999/xlink" content-type="dwc:individualCount" xlink:type="simple">1</named-content>; sex: <named-content xmlns:xlink="http://www.w3.org/1999/xlink" content-type="dwc:sex" xlink:type="simple">male</named-content>; lifeStage: <named-content xmlns:xlink="http://www.w3.org/1999/xlink" content-type="dwc:lifeStage" xlink:type="simple">adults</named-content>; occurrenceID: <named-content xmlns:xlink="http://www.w3.org/1999/xlink" content-type="dwc:occurrenceID" xlink:type="simple">D99B349E-2A03-5F69-856D-E3B8D8039759</named-content>; <bold>Taxon:</bold> scientificName: <named-content xmlns:xlink="http://www.w3.org/1999/xlink" content-type="dwc:scientificName" xlink:type="simple"><italic><tp:taxon-name><tp:taxon-name-part taxon-name-part-type="genus" reg="Shravana">Shravana</tp:taxon-name-part><tp:taxon-name-part taxon-name-part-type="species" reg="zhui">zhui</tp:taxon-name-part></tp:taxon-name></italic></named-content>; family: <named-content xmlns:xlink="http://www.w3.org/1999/xlink" content-type="dwc:family" xlink:type="simple"><tp:taxon-name><tp:taxon-name-part taxon-name-part-type="family">Ideoroncidae</tp:taxon-name-part></tp:taxon-name></named-content>; <bold>Location:</bold> country: <named-content xmlns:xlink="http://www.w3.org/1999/xlink" content-type="dwc:country" xlink:type="simple">China</named-content>; stateProvince: <named-content xmlns:xlink="http://www.w3.org/1999/xlink" content-type="dwc:stateProvince" xlink:type="simple">Xizang Autonomous Region</named-content>; county: <named-content xmlns:xlink="http://www.w3.org/1999/xlink" content-type="dwc:county" xlink:type="simple">Lang County</named-content>; locality: <named-content xmlns:xlink="http://www.w3.org/1999/xlink" content-type="dwc:locality" xlink:type="simple">Dongga Town</named-content>; verbatimElevation: <named-content xmlns:xlink="http://www.w3.org/1999/xlink" content-type="dwc:verbatimElevation" xlink:type="simple">3062 m</named-content>; verbatimLatitude: <named-content xmlns:xlink="http://www.w3.org/1999/xlink" content-type="dwc:verbatimLatitude" xlink:type="simple">29°05.053′N</named-content>; verbatimLongitude: <named-content xmlns:xlink="http://www.w3.org/1999/xlink" content-type="dwc:verbatimLongitude" xlink:type="simple">93°08.995′E</named-content>; <bold>Event:</bold> year: <named-content xmlns:xlink="http://www.w3.org/1999/xlink" content-type="dwc:year" xlink:type="simple">2014</named-content>; month: <named-content xmlns:xlink="http://www.w3.org/1999/xlink" content-type="dwc:month" xlink:type="simple">8</named-content>; day: <named-content xmlns:xlink="http://www.w3.org/1999/xlink" content-type="dwc:day" xlink:type="simple">11</named-content>; <bold>Record Level:</bold> institutionID: <named-content xmlns:xlink="http://www.w3.org/1999/xlink" content-type="dwc:institutionID" xlink:type="simple">the Museum of Hebei University</named-content>; institutionCode: <named-content xmlns:xlink="http://www.w3.org/1999/xlink" content-type="dwc:institutionCode" xlink:type="simple">MHBU</named-content>; collectionCode: <named-content xmlns:xlink="http://www.w3.org/1999/xlink" content-type="dwc:collectionCode" xlink:type="simple">Ps.-MHBU- XZ14081101</named-content></p></list-item><list-item><p><bold>Type status:</bold> <named-content xmlns:xlink="http://www.w3.org/1999/xlink" content-type="dwc:typeStatus" xlink:type="simple">Paratype</named-content>. <bold>Occurrence:</bold> individualCount: <named-content xmlns:xlink="http://www.w3.org/1999/xlink" content-type="dwc:individualCount" xlink:type="simple">1</named-content>; sex: <named-content xmlns:xlink="http://www.w3.org/1999/xlink" content-type="dwc:sex" xlink:type="simple">female</named-content>; lifeStage: <named-content xmlns:xlink="http://www.w3.org/1999/xlink" content-type="dwc:lifeStage" xlink:type="simple">adult</named-content>; occurrenceID: <named-content xmlns:xlink="http://www.w3.org/1999/xlink" content-type="dwc:occurrenceID" xlink:type="simple">D87124B9-C664-52E6-B0AE-B38AE570E2B1</named-content>; <bold>Taxon:</bold> scientificName: <named-content xmlns:xlink="http://www.w3.org/1999/xlink" content-type="dwc:scientificName" xlink:type="simple"><italic><tp:taxon-name><tp:taxon-name-part taxon-name-part-type="genus" reg="Shravana">Shravana</tp:taxon-name-part><tp:taxon-name-part taxon-name-part-type="species" reg="zhui">zhui</tp:taxon-name-part></tp:taxon-name></italic></named-content>; family: <named-content xmlns:xlink="http://www.w3.org/1999/xlink" content-type="dwc:family" xlink:type="simple"><tp:taxon-name><tp:taxon-name-part taxon-name-part-type="family">Ideoroncidae</tp:taxon-name-part></tp:taxon-name></named-content>; <bold>Location:</bold> country: <named-content xmlns:xlink="http://www.w3.org/1999/xlink" content-type="dwc:country" xlink:type="simple">China</named-content>; stateProvince: <named-content xmlns:xlink="http://www.w3.org/1999/xlink" content-type="dwc:stateProvince" xlink:type="simple">Xizang Autonomous Region</named-content>; county: <named-content xmlns:xlink="http://www.w3.org/1999/xlink" content-type="dwc:county" xlink:type="simple">Lang County</named-content>; locality: <named-content xmlns:xlink="http://www.w3.org/1999/xlink" content-type="dwc:locality" xlink:type="simple">Dongga Town</named-content>; verbatimElevation: <named-content xmlns:xlink="http://www.w3.org/1999/xlink" content-type="dwc:verbatimElevation" xlink:type="simple">3062 m</named-content>; verbatimLatitude: <named-content xmlns:xlink="http://www.w3.org/1999/xlink" content-type="dwc:verbatimLatitude" xlink:type="simple">29°05.053′N</named-content>; verbatimLongitude: <named-content xmlns:xlink="http://www.w3.org/1999/xlink" content-type="dwc:verbatimLongitude" xlink:type="simple">93°08.995′E</named-content>; <bold>Event:</bold> year: <named-content xmlns:xlink="http://www.w3.org/1999/xlink" content-type="dwc:year" xlink:type="simple">2014</named-content>; month: <named-content xmlns:xlink="http://www.w3.org/1999/xlink" content-type="dwc:month" xlink:type="simple">8</named-content>; day: <named-content xmlns:xlink="http://www.w3.org/1999/xlink" content-type="dwc:day" xlink:type="simple">11</named-content>; <bold>Record Level:</bold> institutionID: <named-content xmlns:xlink="http://www.w3.org/1999/xlink" content-type="dwc:institutionID" xlink:type="simple">the Museum of Hebei University</named-content>; institutionCode: <named-content xmlns:xlink="http://www.w3.org/1999/xlink" content-type="dwc:institutionCode" xlink:type="simple">MHBU</named-content>; collectionCode: <named-content xmlns:xlink="http://www.w3.org/1999/xlink" content-type="dwc:collectionCode" xlink:type="simple">Ps.-MHBU- XZ14081102</named-content></p></list-item></list></tp:treatment-sec><tp:treatment-sec sec-type="Description"><title>Description</title><p><bold>Adult male.</bold> Carapace and tergites dark brown, chelicerae, pedipalps and legs yellowish-brown (Fig. <xref ref-type="fig" rid="F10920674">1</xref>a). Colour of females lighter than males.</p><p>Setae: generally long, straight or slightly curved and acicular.</p><p><bold>Cephalothorax</bold> (Figs <xref ref-type="fig" rid="F10920677">2</xref>, <xref ref-type="fig" rid="F10920694">4</xref>). Carapace (Fig. <xref ref-type="fig" rid="F10920677">2</xref>a, Fig. <xref ref-type="fig" rid="F10920694">4</xref>a) distinctly longer than broad (1.50 times); 2 bulging eyes; surface of carapace broadly reticulate; blunt rounded epistome present on anterior margin; 34 setae on the carapace, include 4 setae near anterior and 6 near posterior margin, with shallow posterior furrow (same in the females); four lyrifissures present (marked as dotted lines). <bold>Coxal region</bold> (Fig. <xref ref-type="fig" rid="F10920692">3</xref>a). Manducatory process with 2 long apical setae, chelal coxa with 6–8 setae (1 tactile seta), chaetotaxy of coxa I 7, II 5, III 7, IV 6. <bold>Chelicera</bold> (Fig. <xref ref-type="fig" rid="F10920677">2</xref>b, Fig. <xref ref-type="fig" rid="F10920694">4</xref>b) palm with 6 simple setae; fixed finger with about 5 small teeth, movable finger with 6 erect and pointed teeth; galea (Fig. 4d) simple, smooth, long and straight; serrula exterior with 18–19 blades, serrula interior with 14–16 blades, thin lamina exterior present. Rallum (Fig. <xref ref-type="fig" rid="F10920694">4</xref>c) in a row and composed of 4 anteriorly dentate blades. <bold>Pedipalps</bold> (Fig. <xref ref-type="fig" rid="F10920677">2</xref>c–d, Fig. <xref ref-type="fig" rid="F10920694">4</xref>e–f): Trochanter, femur and patella medially coarsely granulate (Fig. <xref ref-type="fig" rid="F10920677">2</xref>c), hand medio-distally finely granulate; trochanter with a small round dorsal hump, 2.11 times longer than broad, femur 4.73 times longer than broad, patella 4.05 times longer than broad, fixed finger with 38–44 acute teeth (females with 39–42), which, in the middle, smaller than that in both ends; movable finger with 36–42 irregular acute teeth (females with 37–40); 31 trichobothria (21+10), 3 on prolateral hand face. Venom apparatus present in both chelal fingers, venom duct long, see Fig. <xref ref-type="fig" rid="F10920694">4</xref>e. <bold>Opisthosoma.</bold> Abdomen Ovate; tergites and sternites undivided and uniseriate, all setae acuminate; tergites brown-yellowish, sternites yellowish; tergal chaetotaxy: 4: 6: 8: 9: 9: 8: 10: 9: 9: 8: 5, including 2 tactile setae on the last tergites; white spot on each lateral side of sternites V-IX, sternal chaetotaxy (IV–XI): 10: 11: 10: 12: 10: 10: 10: 7, including 2 tactile setae on the last sternites; anterior genital operculum with a median and posterior group of 10–12 setae (Fig. <xref ref-type="fig" rid="F10920692">3</xref>b); posterior genital sternite with 16–17 setae (Fig. <xref ref-type="fig" rid="F10920692">3</xref>b); pleural membrane finely striate. <bold>Legs.</bold> Leg I (Fig. <xref ref-type="fig" rid="F10920677">2</xref>e, Fig. <xref ref-type="fig" rid="F10920692">3</xref>c, Fig. <xref ref-type="fig" rid="F10920694">4</xref>g) slender, trochanter, femur and patella medially coarsely granulate. Leg IV (Fig. <xref ref-type="fig" rid="F10920692">3</xref>d, Fig. <xref ref-type="fig" rid="F10920694">4</xref>h) stout, with one tactile seta present on basitarsus (TS = 0.21), subterminal tarsal seta apically trifurcate, arolium undivided, without ventral hooked process, slightly longer than the smooth and simple claws (Fig. <xref ref-type="fig" rid="F10920677">2</xref>e, Fig. <xref ref-type="fig" rid="F10920694">4</xref>i). <bold>Measurements (length/breadth or depth in mm, ratios in parentheses).</bold> Male (holotype). Body length 2.53. Carapace 0.87 × 0.58 (1.50). Palpal trochanter 0.40 × 0.19 (2.11), femur 1.04 × 0.22 (4.73), patella 0.89 × 0.22 (4.05), chela (with pedicel) 1.67/0.40, chela (without pedicel) 1.58/0.40, hand length (with pedicel) 0.77, hand length (without pedicel) 0.67, movable finger length 0.96. Leg I trochanter 0.22 × 0.16 (1.38), femur 0.51 × 0.11 (4.64), patella 0.26 × 0.11 (2.36), tibia 0.41 × 0.08 (5.13), basitarsus 0.25/0.06 (4.17), telotarsus 0.32/0.05 (6.40). Leg IV trochanter 0.30 × 0.16 (1.88), femur+patella 0.79 × 0.27 (2.93), tibia 0.56 × 0.12 (4.67), basitarsus 0.31/0.09 (3.44), telotarsus 0.42/0.06 (7.00). <bold>Measurements (female paratype).</bold> Mostly same as holotype (Fig. <xref ref-type="fig" rid="F10920674">1</xref>b), body length 2.67. Carapace 0.88 × 0.61 (1.44). Palpal trochanter 0.38×0.19 (2.00), femur 1.08 × 0.23 (4.70), patella 0.92 × 0.22 (4.18), chela (with pedicel) 1.67 × 0.40 (4.18), chela (without pedicel) 1.58 × 0.40 (3.95), hand length (with pedicel) 0.81, hand length (without pedicel) 0.70, movable ﬁnger length 1.04. Leg I trochanter 0.24 × 0.16 (1.50), femur 0.52 × 0.12 (4.33), patella 0.27 × 0.12 (2.25), tibia 0.42 × 0.07 (6.00), basitarsus 0.28/0.06 (4.67), telotarsus 0.36/0.05 (7.20); leg IV trochanter 0.32 × 0.18 (1.78), femur+patella 0.80 × 0.26 (3.08), tibia 0.56 × 0.12 (4.67), basitarsus 0.36/0.09 (4.00), telotarsus 0.45/0.06 (7.50).</p><sec sec-type="Comparison"><title>Comparison</title><p>The new species share the character of presence of only two trichobothria in the <italic>b</italic> region with <italic><tp:taxon-name><tp:taxon-name-part taxon-name-part-type="genus" reg="Shravana">S.</tp:taxon-name-part><tp:taxon-name-part taxon-name-part-type="species" reg="pohli">pohli</tp:taxon-name-part></tp:taxon-name></italic> (Mahnert, 2007) and <italic><tp:taxon-name><tp:taxon-name-part taxon-name-part-type="genus" reg="Shravana">S.</tp:taxon-name-part><tp:taxon-name-part taxon-name-part-type="species" reg="socotraensis">socotraensis</tp:taxon-name-part></tp:taxon-name></italic> (Mahnert, 2007); it differs from them by the presence of 21 trichobothria on the fixed chelal finger and hand, whereas <italic><tp:taxon-name><tp:taxon-name-part taxon-name-part-type="genus" reg="Shravana">S.</tp:taxon-name-part><tp:taxon-name-part taxon-name-part-type="species" reg="pohli">pohli</tp:taxon-name-part></tp:taxon-name></italic> has 23–24, <italic><tp:taxon-name><tp:taxon-name-part taxon-name-part-type="genus" reg="Shravana">S.</tp:taxon-name-part><tp:taxon-name-part taxon-name-part-type="species" reg="socotraensis">socotraensis</tp:taxon-name-part></tp:taxon-name></italic> has only 20 trichobothria (<xref ref-type="bibr" rid="B10920647">Mahnert 2007</xref>, <xref ref-type="bibr" rid="B10920582">Harvey 2016</xref>)</p></sec></tp:treatment-sec><tp:treatment-sec sec-type="Diagnosis"><title>Diagnosis</title><p>For the diagnosis for the genus <italic><tp:taxon-name><tp:taxon-name-part taxon-name-part-type="genus" reg="Shravana">Shravana</tp:taxon-name-part></tp:taxon-name></italic>, see <xref ref-type="bibr" rid="B10920582">Harvey (2016)</xref>. This new species differs from all the other members of the genus <italic><tp:taxon-name><tp:taxon-name-part taxon-name-part-type="genus" reg="Shravana">Shravana</tp:taxon-name-part></tp:taxon-name></italic> by the following combination of characteristics: thin lamina exterior present, arolia without a ventral hook and slightly longer than the claws; 21 trichobothria on chelal fixed fingers, 10 on movable fingers, two trichobothria in the <italic>b</italic> region of the chela; tergites and sternites undivided, white spot on each lateral side of sternites V-IX; the presence of 34 setae on the carapace, include four near anterior margin, six near the posterior margin, with shallow posterior furrow; slender chela (femur 4.73 times, patella 4.05 times longer than broad); cheliceral palm with six simple setae.</p></tp:treatment-sec><tp:treatment-sec sec-type="Etymology"><title>Etymology</title><p>This species is named in memory of Prof. Mingsheng Zhu (1950-2010), a famous arachnologist from China, who made a great contribution to the study of Chinese arachnology.</p></tp:treatment-sec><tp:treatment-sec sec-type="Distribution"><title>Distribution</title><p>The new species is known only from Xizang Autonomous Region, China.</p></tp:treatment-sec><tp:treatment-sec sec-type="Notes"><title>Notes</title><p><italic><tp:taxon-name><tp:taxon-name-part taxon-name-part-type="genus" reg="Shravana">Shravana</tp:taxon-name-part><tp:taxon-name-part taxon-name-part-type="species" reg="zhui">zhui</tp:taxon-name-part></tp:taxon-name></italic> sp. nov. is the first member of the family <tp:taxon-name><tp:taxon-name-part taxon-name-part-type="family">Ideoroncidae</tp:taxon-name-part></tp:taxon-name> to be discovered in China, which expanded the distribution range of this family in Asia; two specimens were collected on the wet inner side under stones at a relatively higher elevation (3062 m).</p></tp:treatment-sec><tp:treatment-sec><!--Section generated to contain objects referenced in tp:taxon-treatment.--><fig id="F10920674" position="float" orientation="portrait"><object-id xmlns:xlink="http://www.w3.org/1999/xlink" content-type="arpha" xlink:type="simple">71F8C859-9C46-5EE0-8F85-D6FD5231D832</object-id><object-id xmlns:xlink="http://www.w3.org/1999/xlink" content-type="doi" xlink:type="simple">10.3897/BDJ.12.e117319.figure1</object-id><label>Figure 1.</label><caption><p><bold><italic><tp:taxon-name><tp:taxon-name-part taxon-name-part-type="genus" reg="Shravana">Shravana</tp:taxon-name-part><tp:taxon-name-part taxon-name-part-type="species" reg="zhui">zhui</tp:taxon-name-part></tp:taxon-name></italic></bold> <bold>sp. nov.</bold>, a. holotype, dorsal view; b. female paratype, dorsal view.</p></caption><graphic xmlns:xlink="http://www.w3.org/1999/xlink" xlink:href="bdj-12-e117319-g001.jpg" position="float" id="oo_946782.jpg" orientation="portrait" xlink:type="simple"><uri content-type="original_file" xlink:type="simple">https://binary.pensoft.net/fig/946782</uri></graphic></fig><fig id="F10920677" position="float" orientation="portrait"><object-id xmlns:xlink="http://www.w3.org/1999/xlink" content-type="arpha" xlink:type="simple">41BB1064-A432-545F-8E2A-A92C320362FD</object-id><object-id xmlns:xlink="http://www.w3.org/1999/xlink" content-type="doi" xlink:type="simple">10.3897/BDJ.12.e117319.figure2</object-id><label>Figure 2.</label><caption><p><italic><tp:taxon-name><tp:taxon-name-part taxon-name-part-type="genus" reg="Shravana">Shravana</tp:taxon-name-part><tp:taxon-name-part taxon-name-part-type="species" reg="zhui">zhui</tp:taxon-name-part></tp:taxon-name></italic> sp. nov., holotype: <bold>a</bold> carapace, dorsal view; <bold>b</bold> chelicera, dorsal view; <bold>c</bold> pedipalp, dorsal view; <bold>d</bold> chelal fingers, prolateral view; <bold>e</bold> tarsus of leg IV, lateral view.</p></caption><graphic xmlns:xlink="http://www.w3.org/1999/xlink" xlink:href="bdj-12-e117319-g002.jpg" position="float" id="oo_946783.jpg" orientation="portrait" xlink:type="simple"><uri content-type="original_file" xlink:type="simple">https://binary.pensoft.net/fig/946783</uri></graphic></fig><fig id="F10920694" position="float" orientation="portrait"><object-id xmlns:xlink="http://www.w3.org/1999/xlink" content-type="arpha" xlink:type="simple">400AFB59-BFCA-5777-94FD-C786C1476AA9</object-id><object-id xmlns:xlink="http://www.w3.org/1999/xlink" content-type="doi" xlink:type="simple">10.3897/BDJ.12.e117319.figure4</object-id><label>Figure 4.</label><caption><p><italic><tp:taxon-name><tp:taxon-name-part taxon-name-part-type="genus" reg="Shravana">Shravana</tp:taxon-name-part><tp:taxon-name-part taxon-name-part-type="species" reg="zhui">zhui</tp:taxon-name-part></tp:taxon-name></italic> sp. nov., holotype: <bold>a</bold> carapace (dorsal view); <bold>b</bold> left chelicera (dorsal view); <bold>c</bold> rallum; <bold>d</bold> galea; <bold>e</bold> chelal fingers (prolateral view); <bold>f</bold> left palp (minus chela, dorsal view); <bold>g</bold> leg I (lateral view); <bold>h</bold> leg IV; <bold>i</bold> tarsus IV (lateral view). Scale bars: 0.10 mm (b–d); 0.50 mm (a, e–h).</p></caption><graphic xmlns:xlink="http://www.w3.org/1999/xlink" xlink:href="bdj-12-e117319-g004.jpg" position="float" id="oo_946786.jpg" orientation="portrait" xlink:type="simple"><uri content-type="original_file" xlink:type="simple">https://binary.pensoft.net/fig/946786</uri></graphic></fig><fig id="F10920692" position="float" orientation="portrait"><object-id xmlns:xlink="http://www.w3.org/1999/xlink" content-type="arpha" xlink:type="simple">C0DEA785-36EB-53F7-BBD6-19526181567A</object-id><object-id xmlns:xlink="http://www.w3.org/1999/xlink" content-type="doi" xlink:type="simple">10.3897/BDJ.12.e117319.figure3</object-id><label>Figure 3.</label><caption><p><italic><tp:taxon-name><tp:taxon-name-part taxon-name-part-type="genus" reg="Shravana">Shravana</tp:taxon-name-part><tp:taxon-name-part taxon-name-part-type="species" reg="zhui">zhui</tp:taxon-name-part></tp:taxon-name></italic> sp. nov., holotype: <bold>a</bold> coxae, ventral view; <bold>b</bold> genital area, ventral view; <bold>c</bold> Leg I, lateral view; <bold>d</bold> Leg IV, lateral view.</p></caption><graphic xmlns:xlink="http://www.w3.org/1999/xlink" xlink:href="bdj-12-e117319-g003.jpg" position="float" id="oo_946785.jpg" orientation="portrait" xlink:type="simple"><uri content-type="original_file" xlink:type="simple">https://binary.pensoft.net/fig/946785</uri></graphic></fig></tp:treatment-sec><ref-list><ref id="B10920647"><element-citation xmlns:xlink="http://www.w3.org/1999/xlink" publication-type="article" xlink:type="simple"><person-group person-group-type="author"><name name-style="western"><surname>Mahnert</surname><given-names>V.</given-names></name></person-group><year>2007</year><article-title>Pseudoscorpions (<tp:taxon-name><tp:taxon-name-part taxon-name-part-type="class">Arachnida</tp:taxon-name-part></tp:taxon-name>: <tp:taxon-name><tp:taxon-name-part taxon-name-part-type="order">Pseudoscorpiones</tp:taxon-name-part></tp:taxon-name>) of the Socotra Archipelago, Yemen</article-title><source>Fauna of Arabia</source><volume>23</volume><fpage>271</fpage><lpage>307</lpage></element-citation></ref><ref id="B10920582"><element-citation xmlns:xlink="http://www.w3.org/1999/xlink" publication-type="article" xlink:type="simple"><person-group person-group-type="author"><name name-style="western"><surname>Harvey</surname><given-names>M. S.</given-names></name></person-group><year>2016</year><article-title>The systematics of the pseudoscorpion family <tp:taxon-name><tp:taxon-name-part taxon-name-part-type="family">Ideoroncidae</tp:taxon-name-part></tp:taxon-name> (<tp:taxon-name><tp:taxon-name-part taxon-name-part-type="order">Pseudoscorpiones</tp:taxon-name-part></tp:taxon-name>, <tp:taxon-name><tp:taxon-name-part taxon-name-part-type="superfamily">Neobisioidea</tp:taxon-name-part></tp:taxon-name>) in the Asian region</article-title><source>Journal of Arachnology</source><volume>44</volume><fpage>272</fpage><lpage>329</lpage><pub-id pub-id-type="doi">10.1636/JoA-S-16-041.1</pub-id></element-citation></ref></ref-list></tp:taxon-treatment>
